# Supplementary material for: Can 3D Printing Bring Droplet Microfluidics to Every Lab?—A Systematic Review
Source: Micromachines (Basel). 2021 Mar 22;12(3):339. doi: 10.3390/mi12030339 (PMC8004812; doi:10.3390/mi12030339)
Supplement: Supplementary file 1 [file micromachines-12-00339-s001.zip]

Archive with 4 entries (3 files):
- micromachines-1136857-supplementary/
- micromachines-1136857-supplementary/S1_ParametricSearches.pdf
- micromachines-1136857-supplementary/S2_datapool1.xls
- micromachines-1136857-supplementary/S3_3DPrinters.pdf
