# Supplementary material for: Can 3D Printing Bring Droplet Microfluidics to Every Lab?—A Systematic Review
Source: Micromachines (Basel). 2021 Mar 22;12(3):339. doi: 10.3390/mi12030339 (PMC8004812; doi:10.3390/mi12030339)
Supplement: Supplementary file 1 [file micromachines-12-00339-s001.zip › micromachines-1136857-supplementary/S2_datapool1.xls]

## Sheet: S1_datapool
Nr.	DOI or URL	Year	Title	3D printing method	3D printing material	3D printer	Minimum printing time (hours)	Maximum printing time (hours)	Printing cost (estimated)	Minimal microfluidic channel dimension/feature size [µm]	Application category	Target of application (of biological/chemical analysis/detection/synthesis etc.)	Sensor/detection principle	LOD	Droplet generation - junction geometry	Droplet generation - continuous phase	Droplet generation - discontinuous phase	Droplet generation - surfactant	Droplet generation - flow rates (continuous phase, minimum) [µl/min]	Droplet generation - flow rates (continuous phase, maximum) [µl/min]	Droplet generation - flow rates (discontinuous phase, minimum) [µl/min]	Droplet generation - flow rates (discontinuous phase, maximum) [µl/min]	Droplet generation - droplet diameter (maximum) [µm]	Droplet generation - droplet diameter (minimum) [µm]	Droplet generation - CV (%)	Droplet generation - Generation rate (min.)[Hz]	Droplet generation - Generation rate (max.)[Hz]	Droplet generation - junction width (min.) [µm]	Droplet generation - junction width (max.) [µm]
1	DOI:10.1039/c4lc00171k	2014	3D Printed Microfluidic Devices with Integrated Versatile and Reusable Electrodes	Polyjet	VeroClear	Polyjet Objet Connex 350	-	-	-	500	Bioanalysis	Dopamine; Nitric oxide; ATP	Electrochemical	Dopamine: 500nM; Nitricoxide: 1μM	-	-	-	-	-	-	-	-	-	-	-	-	-	-	-
2	DOI.org/10.1021/acs.analchem.5b00903	2015	3D-Printed Fluidic Devices for Nanoparticle Preparation and FlowInjection Amperometry Using Integrated Prussian Blue NanoparticleModified Electrodes	FDM	PET; ABS	MakerBot Replicator 2X	0.833333	0.833333	0.3-0.6 USD	800	Chemical synthesis	H2O2	Electrochemical	100 nM	-	-	-	-	-	-	-	-	-	-	-	-	-	-	-
3	DOI: 10.1039/c2lc40761b	2012	Configurable 3D-Printed millifluidic and microfluidic ‘lab on a chip’ reactionware devices	FDM	PP	3DTouchTM	2	4	0.09-0.31 USD	800	Chemical synthesis	Organic synthesis (reductive amination and alkylation reactions), inorganic synthesis (large polyoxometalate synthesis) and gold nanoparticle synthesis	UV-Vis spectroscopy; DLS; mass spectrometry; TLC; ATR-IR spectroscopy	-	-	-	-	-	-	-	-	-	-	-	-	-	-	-	-
4	DOI: 10.1016/j.bios.2013.10.031	2014	3D printed chip for electrochemical detection of influenza virus labeled with CdS quantum dots	FDM	PLA	Easy3DMaker	1.56667	1.56667	-	-	Diagnostics	Influenza virus	Electrochemical	-	-	-	-	-	-	-	-	-	-	-	-	-	-	-	-
5	DOI: 10.1038/srep09701	2015	3D-Printed Microfluidic Device for the Detection of Pathogenic Bacteria Using Size-based Separation in Helical Channel with Trapezoid Cross-Section	SLA	Watershed 11122XC	3D Systems Viper SL	-	-	-	250	Entrapment	E. coli	Bioluminescence	10 cfu/mL in buffer solution; 100 cfu/mL in milk	-	-	-	-	-	-	-	-	-	-	-	-	-	-	-
6	DOI.org/10.1117/12.2180743	2015	Biological implications of lab-on-achip devices fabricated using multi-jet modelling and stereolithography processes	SLA; MJM	Watershed 11122XC; VisiJet Clear; Dreve Fototec 7150 Clear; Formlabs Clear	3D Systems HD3500+; Viper Pro; ProJet 7000HD; Formlabs Form 1	-	-	-	443	Biocompatibility analysis	Zebrafish embryo	Fluorescence	-	-	-	-	-	-	-	-	-	-	-	-	-	-	-	-
7	DOI.org/10.1021/ac4009594	2013	A 3D Printed Fluidic Device that Enables Integrated Features	Polyjet	Objet Vero White Plus	Polyjet Objet Connex 350	4	4	-	1500	Cell culture	Bovine pulmonary artery endothelial cells (ECs)	Mass spectrometry; Fluorescence	-	-	-	-	-	-	-	-	-	-	-	-	-	-	-	-
8	DOI:10.1021/acs.analchem.5b01202.	2015	Polymer Coatings in 3D-Printed Fluidic Device Channels for Improved Cellular Adherence Prior to Electrical Lysis	Polyjet	Objet Vero Clear	Polyjet Objet Connex 350	-	-	-	3800	Entrapment	Bovine pulmonary artery endothelial cells	Microscopy	-	-	-	-	-	-	-	-	-	-	-	-	-	-	-	-
9	DOI.org/10.1117/12.2033400	2013	Additive manufacturing of lab-on-achip devices: promises and challenges	SLA; MJP	Watershed 11122XC; Dreve Fototec 7150 Clear; VisiJet Crystal + VisiJet S300 (support)	3D Systems HD3500+; Viper Pro	-	-	-	331	Biocompatibility analysis	Zebrafish embryo	Fluorescence	-	-	-	-	-	-	-	-	-	-	-	-	-	-	-	-
10	DOI: 10.3390/s150202438	2015	A 3D Microfluidic Chip for Electrochemical Detection of Hydrolysed Nucleic Bases by a Modified Glassy Carbon Electrode	FDM	ABS	Profi3Dmaker	-	-	-	8000	Chemical analysis	miRNA	Electrochemical	0.67 µM	-	-	-	-	-	-	-	-	-	-	-	-	-	-	-
11	DOI 10.1002/pssa.201532053	2015	Fabrication of biocompatiblelab-on-chip devices for biomedical applications by means of a 3D-printing process	SLA	Asiga PlasCLEAR	Asiga Pico+ 27	7	7	-	1000	Cell culture	CHO-K1 cells	LAPS (light-addressable potentiometric sensor)	-	-	-	-	-	-	-	-	-	-	-	-	-	-	-	-
12	DOI: 10.1002/elps.201400321	2015	3D-printed chip for detection of methicillin-resistant Staphylococcus aureus labeled with gold nanoparticles	FDM	ABS	Profi3Dmaker	-	-	-	-	Diagnostics	S. aureus, E. coli, S. typhimurium, L. rhamnosus, Methicillin resistant S. aureus	Colorimetry	-	-	-	-	-	-	-	-	-	-	-	-	-	-	-	-
13	DOI: 10.1039/c4ra05072j	2014	3D printed modules for integrated microfluidic devices	SLA	VisiJet M3 Crystal + S300 WAX (support)	3D Systems HD3500+	-	-	-	5000	Diagnostics	AFP biomarker	Fluorescence	-	-	-	-	-	-	-	-	-	-	-	-	-	-	-	-
14	DOI: 10.1039/c6lc00562d	2016	Customisable 3D printed microfluidics for integrated analysis and optimisation	SLA	Accura 60 resin	3D systems Viper Si2	-	-	7 GBP	100	Chemical analysis	Nicotinamide	UV-Vis spectroscopy	9-47 µM	-	-	-	-	-	-	-	-	-	-	-	-	-	-	-
15	DOI 10.1007/s10404-015-1688-8	2016	Characterization and evaluation of 3D printed microfluidic chip for cell processing	FDM; Polyjet	ABS + P400SR (support); FullCure 720 + FullCure 750 (support)	Objet Eden 350V; Dimension Elite	-	-	-	100	Entrapment	C2C12 cells	Fluorescence	-	-	-	-	-	-	-	-	-	-	-	-	-	-	-	-
16	DOI: 10.1039/C5LC01389E	2016	3D printed microfluidic circuitry via multijet-based additive manufacturing	MJM	VisiJet M3 Crystal + S300 WAX (support)	3D Systems ProJet 3000HD	4	6	-	-	Special	-	-	-	-	-	-	-	-	-	-	-	-	-	-	-	-	-	-
17	DOI: 10.1109/JSEN.2016.2527921	2016	Rapid and Automated Measurement of Milk Adulteration Using a 3D Printed Optofluidic Microviscometer (OMV)	SLA	MA-YG2005T	MiiCraft	0.0833333	0.0833333	-	1000	Bioanalysis	Milk	Viscometry	-	-	-	-	-	-	-	-	-	-	-	-	-	-	-	-
18	DOI.org/10.1016/j.snb.2017.12.025	2017	3D-printed capillary circuits for rapid, low-cost, portable analysis ofblood viscosity	SLA	DWS DL370	DWS SLA printer	-	-	-	500	Bioanalysis	Blood	Camera	-	-	-	-	-	-	-	-	-	-	-	-	-	-	-	-
19	DOI.org/10.1063/1.4964499	2016	3D printed auto-mixing chip enables rapid smartphone diagnosis of anemia	DLP	VisiJet®FTX Clear resin	3D Systems ProJet 1200	0.166667	0.166667	< 0.5 USD	500	Bioanalysis	Hemoglobin	Camera	-	-	-	-	-	-	-	-	-	-	-	-	-	-	-	-
20	DOI:10.1371/journal.pone.0143636	2015	DNA Assembly in 3D Printed Fluidics	SLA	Clear resin; SW-FUD	Form 1+	3	240	1-6 USD	300	Special	DNA (Golden Gate DNA assembly)	-	-	-	-	-	-	-	-	-	-	-	-	-	-	-	-	-
21	DOI.org/10.1016/j.microc.2019.02.043	2019	3D-printed microfluidic device for the synthesis of silver and gold nanoparticles	FDM	PLA	SethiS3	-	-	-	700	Chemical synthesis	Ag; Au NPs	UV-Vis spectroscopy	-	-	-	-	-	-	-	-	-	-	-	-	-	-	-	-
22	DOI:10.1088/0960-1317/25/12/124002.	2015	Sandwich-format 3D printed microfluidic mixers: a flexible platform for multi-probe analysis	FDM	PLA	Airwolf3D HD2x	-	-	0.005 USD	367.1	Chemical analysis	fluorescein; dimethyl yellow; D2O	Fluorescence; UV-Vis spectroscopy; IR spectroscopy	-	FFD	Hexane	DI water/KI/fluorescein	-	14	14	0.25	0.25	-	-	-	-	-	-	-
23	DOI.org/10.1016/j.bios.2018.03.009	2018	Fully 3D printed integrated reactor array for point-of-care moleculardiagnostics	SLA	FLGPCL02	Form 2	0.0933333	0.0933333	~1 USD	1000	Diagnostics	P. falciparum gDNA , N. meningitis DNA	Colorimetry; Fluorescence	P. falciparum: 100 fg ; N. meningitis: 50 CFU	-	-	-	-	-	-	-	-	-	-	-	-	-	-	-
24	http://dx.DOI.org/10.1021/acs.analchem.6b01573	2016	3D Printed Micro Free-Flow Electrophoresis Device	FDM	ABS	Ultimaker 2	14	14	0.2 USD	640	Chemical analysis	rhodamine	Fluorescence	2 nM	-	-	-	-	-	-	-	-	-	-	-	-	-	-	-
25	DOI: 10.1007/s00216-018-1440-9	2018	3D Printed Microfluidic Devices with Immunoaffinity Monoliths for Extraction of Preterm Birth Biomarkers	SLA	Custom SLA resin	custom SLA	-	-	-	45	Diagnostics	PTB biomarkers (ferritin)	Fluorescence	-	-	-	-	-	-	-	-	-	-	-	-	-	-	-	-
26	DOI.org/10.1021/acs.analchem.8b02356	2018	FDM 3D Printing of High-Pressure, Heat-Resistant, Transparent Microfluidic Devices	FDM	PETg-XT	Prusa i3 MK32S	0.75	0.75	-	400	Fluid mechanics only	-	Camera	-	FFD	DI water	Mineral oil	2% SDS	50	150	1	1	385	385	-	-	-	400	400
27	DOI.org/10.1088/1361-6439/ab2f26	2019	Flexible, transparent, sub-100 µm microfluidic channels with fused deposition modeling 3D-printed thermoplastic polyurethane	FDM	TPU	Prusa i3 MK3	0.416667	0.416667	~0.01 USD	40	Entrapment	mIMCD3 cells (mouse inner medullary collecting duct cell line)	Phase contrast	-	-	-	-	-	-	-	-	-	-	-	-	-	-	-	-
28	DOI: 10.1117/12.2179562	2015	Creation of hydrophilic microfluidic devices for biomedical application through stereolithography	SLA	Formlabs Clear; EnvisionTec HTM140	Form 1; EnvisionTec Perfactory Micro	-	-	-	-	Fluid mechanics only	-	-	-	-	-	-	-	-	-	-	-	-	-	-	-	-	-	-
29	DOI: 10.1039/c8ay02092b	2019	A simple procedure to produce FDM-based 3Dprinted microfluidic devices with an integrated PMMA optical window	FDM	PLA; PMMA	SethiS3	1	3	<0.5 USD	200	Chemical analysis	Nitrite, Protein, Nitric oxide, Saccharomyces cerevisiae	Colorimetry, Fluorescence	-	-	-	-	-	-	-	-	-	-	-	-	-	-	-	-
30	DOI: 10.1039/c7lc00694b	2017	Stereolithographic printing of ionically-crosslinked alginate hydrogels for degradable biomaterials and microfluidics	SLA	custom SLA resin	3D Systems SLA 250/50	-	-	-	350	Entrapment	mammary epithelial cells (MCF-10A)	Fluorescence	-	-	-	-	-	-	-	-	-	-	-	-	-	-	-	-
31	DOI.org/10.1016/j.proeng.2016.11.416	2016	3D Printed Electrophoretic Lab-on-chip for DNA Separation	MJP	VisiJet M3 Crystal + S300 WAX (support)	3D Systems ProJet 3510	3	3	< 1 EUR	20000	Bioanalysis	DNA	Fluorescence	-	-	-	-	-	-	-	-	-	-	-	-	-	-	-	-
32	DOI: 10.1109/MIXDES.2016.7529795	2016	Inkjet 3D printed microfluidic devices	MJP	VisiJet M3 Crystal	3D Systems ProJet 3510	-	-	-	20000	Bioanalysis	DNA	Fluorescence	-	-	-	-	-	-	-	-	-	-	-	-	-	-	-	-
33	DOI:10.3390/nano9101451	2019	3D-Printed Concentration-Controlled Microfluidic Chip with Diffusion Mixing Pattern for the Synthesis of Alginate Drug Delivery Microgels	MJP	VisiJet M3 Crystal + S300 WAX (support)	3D Systems ProJet 3500HD MAX	-	-	-	200	Chemical analysis	CaA microgels;MCF-7 , MC7-10A	Fluorescence	-	-	-	-	-	-	-	-	-	-	-	-	-	-	-	-
34	DOI.org/10.1016/j.jcis.2018.12.010	2018	Microfluidics-based self-assembly of peptide-loaded microgels: Effect ofthree dimensional (3D) printed micromixer design	FDM	PP	MakerBot Replicator 2	-	-	-	-	Chemical analysis	Peptide-loaded microgels	Ellipsometry	-	-	-	-	-	-	-	-	-	-	-	-	-	-	-	-
35	DOI.org/10.1088/1758-5090/8/2/025019	2016	3D-printed microfluidic chips with patterned, cell-laden hydrogel constructs	SLA; Polyjet	Formlabs V02	Form 1+; Polyjet Objet30 Prime	2	2	0.46-0.8 USD	500	Entrapment	mc-3T3 cells	Fluorescence	-	-	-	-	-	-	-	-	-	-	-	-	-	-	-	-
36	DOI.org/10.1021/acs.analchem.7b00136	2017	Comparing Microfluidic Performance of Three-Dimensional (3D) Printing Platforms	FDM; DLP-SLA; Polyjet	ABS; VeroClear + SUP707	Felix v3.0; Eden 260V; MiiCraft+	0.1	0.5	0.1 USD (FDM); 2-4 USD (SLA, Polyjet)	500	Fluid mechanics only	-	-	-	-	-	-	-	-	-	-	-	-	-	-	-	-	-	-
37	DOI.org/10.1021/acs.analchem.9b01395	2019	3D Printed Microfluidic Devices for Microchip Electrophoresis of Preterm Birth Biomarkers	SLA	PEGDA	custom DLP-SLA	-	-	-	18	Chemical analysis	P1; CRF; Ferritin	Fluorescence	-	-	-	-	-	-	-	-	-	-	-	-	-	-	-	-
38	DOI: 10.1039/c8ay01271g	2018	Automated 4-sample protein immunoassays using 3D-printed microfluidics	SLA	PGS; GCPL02	Form 1+	0.3	0.3	< 1 USD	500	Diagnostics	PSA; PSMA	Electrochemiluminescence	150 fg mL-1 for PSA and 230 fg mL-1 for PSMA, with dynamic ranges up to 5 ng mL-1 .	-	-	-	-	-	-	-	-	-	-	-	-	-	-	-
39	DOI.org/10.1021/acs.analchem.9b01302	2019	PolyJet 3D-Printed Enclosed Microfluidic Channels without Photocurable Supports	Polyjet	VeroClear; MED610	PolyJet J750	2	2	-	54	Bioanalysis	ATP	Chemiluminescence	-	-	-	-	-	-	-	-	-	-	-	-	-	-	-	-
40	DOI.org/10.1021/acs.analchem.7b03228	2017	Using Printing Orientation for Tuning Fluidic Behavior in Microfluidic Chips Made by Fused Deposition Modeling 3D Printing	FDM; DLP-SLA; Polyjet	ABS; VeroClear-RGD810+SUP707; BV-007	ROVA 3D FDM; Objet Eden 260VS; MiiCraft+	-	-	-	500	chemical analysis	FeCl3 solution	colorimetry	-	-	-	-	-	-	-	-	-	-	-	-	-	-	-	-
42	DOI: 10.1039/c5ra23129a	2016	A simple and low-cost fully 3D-printed non-planar emulsion generator	SLA	Formlabs clear	Form 1+	-	-	-	600	Chemical synthesis	Magnetically responsive microspheres	Camera	-	FFD	Silicone oil/water-glycerol	Silicone oil/water-glycerol	-	200000	2000000	30000	30000	-	-	-	-	-	-	-
43	DOI:10.1038/s41598-018-22756-1	2018	A Modular Microfuidic Device via Multimaterial 3D Printing for Emulsion Generation	Polyjet; SLA	VeroClear; TangoPlus FLX930; FLGPCL04 resin	Polyjet Objet Connex 350; Form 2	0.333333	0.333333	-	239	Fluid mechanics only	-	Camera	-	T-junction	Silicone oil	Water-glycerol	RSN-749 with 0.25% (v/v) resin in oil phase; Tween-20 0.25% (w/v) in aqueous phase	16	16	5	5	-	-	-	-	-	-	-
44	DOI: 10.1039/c6lc00133e	2016	A 3D printed microfluidic device for production of functionalized hydrogel microcapsules for culture and differentiation of human Neuronal Stem Cells (hNSC)	DLP	Asiga PlasCLEAR	Asiga Pico+ 27	0.666667	0.666667	-	200	Entrapment	Human Neural Stem Cells (hNSC) derived from human Induced Pluripotent Stem Cells (hIPSC)	Fluorescence	-	-	-	-	-	-	-	-	-	-	-	-	-	-	-	-
45	DOI.org/10.1021/acs.analchem.6b04413	2017	Simple, Expendable, 3D-Printed Microfluidic Systems for Sample Preparation of Petroleum	FDM	PLA	Graber i3	-	-	0.5 USD	10000	chemical analysis	crude oil	Gas chromatography; Mass spectrometry	-	-	-	-	-	-	-	-	-	-	-	-	-	-	-	-
46	DOI: 10.1039/c6lc00153j	2016	3D-printing of transparent bio-microfluidic devices in PEG-DA	SLA	Custom SLA resin	Ilios HD	-	-	-	1000	Entrapment	Chinese hamster ovary (CHO) cells; mouse (embryonic day 18) hippocampal neurons	Phase contrast; Fluorescence	-	-	-	-	-	-	-	-	-	-	-	-	-	-	-	-
47	DOI: 10.1021/acs.analchem.7b00828	2017	Fused Deposition Modeling 3D Printing for (Bio)analytical Device Fabrication: Procedures, Materials, and Applications	FDM	PLA; ABS; PC; PVA; PS; PET	Felix v3.0	-	-	-	300	Entrapment	Human umbilical vein endothelial cells (HUVECs)); rat tissue model (precision cut liver slices (PCLSs)	Fluorescence	100 fg for P. falciparum and 50 colony-forming unit (CFU) for N. meningitidis per reaction,	-	-	-	-	-	-	-	-	-	-	-	-	-	-	-
48	DOI:10.1021/ac501436d.	2014	Ultrarapid Detection of Pathogenic Bacteria Using a 3D Immunomagnetic Flow Assay	SLA	WaterShed XC 11122	3D Systems Viper	-	-	-	500	Entrapment	Salmonella bacteria	Bioluminescence	>10 cfu/mL	-	-	-	-	-	-	-	-	-	-	-	-	-	-	-
49	DOI: 10.1109/JMEMS.2018.2869327	2018	Monolithic, 3D-Printed Microfluidic Platform for Recapitulation of Dynamic Tumor Microenvironments	DLP-SLA; Polyjet	Asiga PlasCLEAR; Pro3dure GR-10; Watershed XC111122; Polyjet MED610	Asiga Pico+ 27; 3D Systems Viper; Polyjet Objet 1000+	-	-	-	127	Entrapment	tumor cells	Fluorescence	-	-	-	-	-	-	-	-	-	-	-	-	-	-	-	-
50	DOI.org/10.1016/j.snb.2018.01.174	2018	Inkjet 3D printed chip for capillary gel electrophoresis	MJP	VisiJet M3 Crystal + S300 WAX (support)	3D Systems ProJet 3510	-	-	-	400	Bioanalysis	DNA	Fluorescence	-	-	-	-	-	-	-	-	-	-	-	-	-	-	-	-
51	http://dx.DOI.org/10.1021/acs.analchem.8b03772	2018	Multimaterial 3D Printed Fluidic Device for Measuring Pharmaceuticals in Biological Fluids	FDM	ABS, PLA; Lay-Felt; Lay-Gel	ROVA 3D FDM	0.266667	0.266667	0.2 USD	500	Diagnostics	ampicillin	Fluorescence	-	-	-	-	-	-	-	-	-	-	-	-	-	-	-	-
52	DOI.org/10.3390/mi9100502	2018	Fabrication of a Malaria-Ab ELISA Bioassay Platform with Utilization of Syringe-Based and 3D Printed Assay Automation	FDM; SLA	ABS; GPCL02	AirWolf HD2x; Form 1+	-	-	-	700	Diagnostics	P. falciparum, P. vivax, P. ovale, and P. malariae	Colorimetry	-	-	-	-	-	-	-	-	-	-	-	-	-	-	-	-
53	DOI.org/10.1063/1.4938559	2015	Adsorption and isolation of nucleic acids on cellulose magnetic beads using a three-dimensional printed microfluidic chip	SLA	Accura ClearVue	Quickparts (Atlanta, GA)	-	-	-	1000	Entrapment	Human Papillomavirus (HPV)	Fluorescence	-	-	-	-	-	-	-	-	-	-	-	-	-	-	-	-
54	DOI: 10.1039/c7lc00644f	2017	Custom 3D printer and resin for 18 μm × 20 μm microfluidic flow channels	DLP-SLA	custom SLA	custom DLP-SLA	-	-	-	18	Fluid mechanics only	-	-	-	-	-	-	-	-	-	-	-	-	-	-	-	-	-	-
55	DOI: 10.1039/c5ra23855b	2015	Optical approach to resin formulation for 3D printed microfluidics	SLA	custom SLA resin	Asiga Pico+ 27	-	-	-	60	Fluid mechanics only	-	-	-	-	-	-	-	-	-	-	-	-	-	-	-	-	-	-
56	DOI: 10.1039/c3an02357e	2014	3D-printed fluidic devices enable quantitative evaluation of blood components in modified storage solutions for use in transfusion medicine†	Polyjet	VeroClear	Polyjet Objet Connex 350	-	-	-	1290	Bioanalysis	ATP	Chemiluminescence	150 nM	-	-	-	-	-	-	-	-	-	-	-	-	-	-	-
57	DOI: 10.1039/c3lc51360b	2014	Mail-order microfluidics: evaluation of stereolithography for the production of microfluidic devices	SLA	WaterShed XC 11122	3D Systems Viper SL	-	-	-	500	Cell culture	CHO-K1 cells	Fluorescence	-	-	-	-	-	-	-	-	-	-	-	-	-	-	-	-
58	DOI: 10.1039/c3lc50844g	2013	Design and additive manufacture for flow chemistry	SLM	Titanium, stainless steel	Renishaw AM250	-	-	-	100	Fluid mechanics only	-	-	-	-	-	-	-	-	-	-	-	-	-	-	-	-	-	-
59	DOI: 10.1039/c003994b	2010	ELISA-LOC: lab-on-a-chip for enzyme-linked immunodetection	LOM	PMMA; PC	Epilog Legend CO2 65W laser cutter	-	-	-	200	Diagnostics	Staphylococcal Enterotoxin B (SEB)	Electrochemiluminescence	0.1 ng ml-1	-	-	-	-	-	-	-	-	-	-	-	-	-	-	-
60	DOI: 10.1002/admt.201800395	2019	High-Precision Stereolithography of Biomicrofluidic Devices	SLA	resin (containing PEG-DA-258 , photoinitator Irgacure-819, and a photosensitizer, ITX)	Ilios HD; Asiga Pico2 HD	15	15	-	200	Cell culture	Chinese hamster ovary (CHO-K1) cells	Fluorescence	-	-	-	-	-	-	-	-	-	-	-	-	-	-	-	-
61	DOI:10.3390/mi5040839	2015	3D Microporous Scaffolds Manufactured via Combination of Fused Filament Fabrication and Direct Laser Writing Ablation	FDM	PLA	Ultimaker	-	-	-	100	Entrapment	Rabbit skeletal muscle-derived myogenic cells	Fluorescence	-	-	-	-	-	-	-	-	-	-	-	-	-	-	-	-
62	DOI: 10.1039/c5lc01374g	2015	Assessment of biocompatibility of 3D printed photopolymers using zebrafish embryo toxicity assays	MJM; FDM; SLA	VisiJet Crystal; VisiJet S300; Watershed 11122XC; Dreve Fototec 7150 Clear; ABS	3D Systems HD3500+; 3D Systems Viper Pro; DesignJet	-	-	-	1000	Entrapment	Zebrafish embryo	Fluorescence	-	-	-	-	-	-	-	-	-	-	-	-	-	-	-	-
63	DOI.org/10.1063/1.4927379	2015	Three-dimensional printed millifluidic devices for zebrafish embryo tests	SLA; MJM	VisiJet Crystal; VisiJet S300; Watershed 11122XC; Dreve Fototec 7150 Clear; Visijet clear	3D Systems HD3500+; 3D Systems Viper Pro	-	-	-	500	Entrapment	Zebrafish embryo	Fluorescence	-	-	-	-	-	-	-	-	-	-	-	-	-	-	-	-
64	DOI: 10.1117/12.2202392	2015	3D printed polymers toxicity profiling: a caution for biodevice applications	SLA; MJM; FDM	Watershed 11122XC; Dreve Fototec 7150 Clear; VisiJet SL Clear; VisiJet Crystal + VisiJet S300 Support Wax; PLA; ABS	3D Systems Viper Pro; ProJet 7000HD; Form 1; 3D Systems HD3500+; MakerBot Replicator 2; Stratasys uPrint SE	-	-	-	-	Biocompatibility analysis	Aquatic plants (freshwater crustacean Daphnia magna); Zebrafish larvae	Standardized Duckweed Growth Inhibition Test (OECD 221)	-	-	-	-	-	-	-	-	-	-	-	-	-	-	-	-
65	DOI.org/10.1021/acs.analchem.5b01599	2015	Fully 3D-printed preconcentrator for selective extraction of trace elements in seawater	SLA	BV-001	MiiCraft Desktop	0.633333	0.633333	1.5 USD	200	Chemical analysis	Mn; Ni; Cu; Zn; Cd; Pb	Mass spectrometry	Mn: 3.1 ng L−1 Ni: 1.9 ng L−1 Cu: 0.5 ng L−1 Zn: 18.0 ng L−1 Cd: 0.9 ng L−1 Pb: 0.3 ng L−1	-	-	-	-	-	-	-	-	-	-	-	-	-	-	-
66	DOI: 10.1039/c5an01956g	2016	Microchip-Based Electrochemical Detection using a 3-D Printed Wall-Jet Electrode Device	Polyjet	FullCure 720 + FullCure 705	Objet Eden 260 V	-	-	-	750	Chemical analysis	Catechol	Electrochemical	500 nM	-	-	-	-	-	-	-	-	-	-	-	-	-	-	-
67	DOI:10.1021/acs.analchem.5b00903	2015	3D-printed fluidic devices for nanoparticle preparation and flow-injection amperometry using integrated prussian blue nanoparticle-modified electrodes	FDM	PET; ABS	MakerBot Replicator 2X	-	-	-	250	Chemical analysis	Hydrogen peroxide	Electrochemical	100 nM	-	-	-	-	-	-	-	-	-	-	-	-	-	-	-
68	DOI:10.1021/acssensors.5b00156	2016	Electrochemiluminescence at bare and DNA-coated graphite electrodes in 3D-printed fluidic devices	SLA	Formlabs clear	Form1+	3.5	3.5	2.5 USD	672	Chemical analysis	[Ru(bpy)3]2+	Electrochemiluminescence	7μM	-	-	-	-	-	-	-	-	-	-	-	-	-	-	-
69	DOI.org/10.1016/j.bios.2015.09.017	2015	3D-printed supercapacitor-powered electrochemiluminescent protein immunoarray	FDM	PLA	MakerBot Replicator 2X	-	-	0.5 - 1.2 GBP	26000	Diagnostics	PSA; PSMA; PF-4	Electrochemiluminescence	PSA:300 fg mL−1 PSMA: 535 fg mL−1 PF-4: 420 fg mL−1	-	-	-	-	-	-	-	-	-	-	-	-	-	-	-
70	DOI.org/10.1021/acssensors.5b00100	2015	Simple, cost-effective 3D printed microfluidic components for disposable, point-of-care colorimetric analysis	SLA	BV-003	MiiCraft	-	-	0.22 USD	100	Diagnostics	BSA in artificial urine	Colorimetry	8.5 μg/mL	-	-	-	-	-	-	-	-	-	-	-	-	-	-	-
71	DOI.org/10.1021/acsabm.0c00055	2020	Biocompatible PEGDA Resin for 3D Printing	SLA	2-nitrophenyl phenyl sulfide -(NPS-PEGDA); avobenzone-(A-PEGDA)	Custom SLA	-	-	-	100	Cell culture	Cytotoxicity test: endothelial cell line EA.hy926; spheroid growth: Lung epithelial carcinoma cell line A549; endothelial fusion cells EA.hy926; lung fibroblast HFL1; spheroid migration: epithelial cell line A549	Fluorescence	-	-	-	-	-	-	-	-	-	-	-	-	-	-	-	-
72	DOI: 10.1039/D0LC00114G	2020	Cell adhesion and proliferation on common 3D printing materials used in stereolithography of microfluidic devices	SLA	Formlabs Clear; High Temp; Dental SG; Dental LT Clear	Form 2	-	-	-	150	Cell culture	3T3 culture, Huh7 culture, hiPSC culture	Fluorescence	-	-	-	-	-	-	-	-	-	-	-	-	-	-	-	-
73	DOI.org/10.1088/1758-5090/aa8858	2017	A 3D printed microfluidic perfusion device for multicellular spheroid cultures	SLA; Polyjet	VeroClear; Accura 60	Objet260 Connex3	5	5	-	130	Entrapment	Oral squamous cell carcinoma tumor, Liver cells	Fluorescence	-	-	-	-	-	-	-	-	-	-	-	-	-	-	-	-
74	DOI.org/10.1039/C7LC00202E	2017	Mimicking Arterial Thrombosis in a 3D-Printed Microfluidic In Vitro Vascular Model Based on Computed Tomography	SLA	PIC100	EnvisionTec Perfactory 3 Mini	-	-	-	180	Cell culture	Human umbilical vein endothelial cells	Fluorescence	-	-	-	-	-	-	-	-	-	-	-	-	-	-	-	-
75	DOI: 10.1039/c7lc00468k	2017	3D Printed Conformal Microfluidics for Isolation and Profiling of Biomarkers from Whole Organs	FDM	Silicone; sodium polyacrylate hydrogel	Printrbot Simple Metal	-	-	-	600	Bioanalysis	HSP-70; KIM-1	Raman spectroscopy	HSP-70 = 409 pg mL−1; KIM-1= 12 pg mL−1	-	-	-	-	-	-	-	-	-	-	-	-	-	-	-
76	DOI: 10.1109/MEMSYS.2019.8870612	2019	Entirely-3D Printed Microfluidic Platform For On-site Detection of Drinking Waterborne Pathogens	Polyjet	VisiJet EX200 + Wax; VeroClear + FullCure720 (support)	ProJet 3000UHD; Objet250 Connex3	-	-	-	600	Diagnostics	E. coli	Colorimetry	1e6 cfu/mL	-	-	-	-	-	-	-	-	-	-	-	-	-	-	-
77	digitalcommons.library.umaine.edu/etd/2560/	2016	A Multi-Channel 3D-Printed Bioreactor for Evaluation of Growth and Production in the microalga Dunaliella sp.	Polyjet	VeroBlack	Objet30 Pro	1.81667	1.81667	47.30 USD	1000	Cell culture	D. tertiolecta	Fluorescence	-	-	-	-	-	-	-	-	-	-	-	-	-	-	-	-
78	DOI: 10.1016/j.mimet.2016.12.001	2017	3D-printed Microfluidic Magnetic Preconcentrator for the Detection of Bacterial Pathogen Using an ATP Luminometer and Antibodyconjugated Magnetic Nanoparticles	DLP	Acrylic resin	Carima DP 110 3D-printer	-	-	-	400	Diagnostics	E. coli	ATP luminometer	10 cfu/ml	-	-	-	-	-	-	-	-	-	-	-	-	-	-	-
79	DOI.org/10.1039/C8EW00058A	2018	Propidium Monoazide Pretreatment on a 3D-Printed Microfluidic Device for Efficient PCR Determination of “Live Versus Dead’microbial Cell	MJP	VisiJet M2 RCL	ProJet™ MJP 2500	-	-	-	500	Diagnostics	E. coli	Fluorescence	ΔCt close to range of 0.58 to 1.28,	-	-	-	-	-	-	-	-	-	-	-	-	-	-	-
80	DOI.org/10.1016/j.bios.2019.111900	2019	3D printed microfluidic devices for circulating tumor cells (CTCs) isolation	Polyjet	Custom resin	ProJet 3000HD	-	-	-	-	Entrapment	EpCAM positive cancer cell lines (MCF-7 breast cancer, SW480 colon cancer, and PC3 prostate cancer)	Fluorescence	-	-	-	-	-	-	-	-	-	-	-	-	-	-	-	-
81	DOI: 10.1002/adhm.201900289	2019	Microfluidic Model for Evaluation of Immune Checkpoint Inhibitors in Human Tumors	SLA	Pro3dure GR-10	Asiga Pico+ 27	-	-	-	127	Entrapment	tumor cells	Fluorescence	-	-	-	-	-	-	-	-	-	-	-	-	-	-	-	-
82	https://doi.org/10.1016/j.bios.2017.07.055	2018	Integrating printed microfluidics with silicon photomultipliers for miniaturised and highly sensitive ATP bioluminescence detection	SLA	Custom resin	Form 1+	0.5	0.5	0.65 GBP	500	Chemical analysis	ATP	Bioluminescence	8 nM	-	-	-	-	-	-	-	-	-	-	-	-	-	-	-
83	https://doi.org/10.1016/j.snb.2017.05.011	2017	3D printing of microfluidic devices with embedded sensing electrodesfor generating and measuring the size of microdroplets based on contactless conductivity detection	FDM	ABS; CNT-doped PLA	Prusa MovTecH	0.5	0.5	0.80 USD	700	Fluid mechanics only	-	Capacitive	-	T-junction	Mineral oil/ water	water/mineral oil	Span80;Triton X-100	5	5	10	50	-	-	-	-	-	750	750
84	https://doi.org/10.1016/j.aca.2019.04.045	2019	Label-free counting of Escherichia coli cells in nanoliter droplets using 3D printed microfluidic devices with integrated contactless conductivity detection	FDM	ABS; CNT-doped PLA	Prusa MovTecH	-	-	-	700	Diagnostics	E. coli	Capacitive	63.66 CFU/droplet	T-junction	Mineral oil	Water	Span80 (1 wt%)	60	60	5	5	330	312	-	0.33	0.33	750	750
85	http://dx.doi.org/10.1088/0960-1317/25/3/035013	2015	Experimental validation of a simple, low-cost, T-junction droplet generator fabricated through 3D printing	MJM	Acrylonitrile; Wax	3D Systems HD3500	-	-	2.43 EUR	200	Fluid mechanics only	-	Camera	-	T-junction	Sunflower oil	DI water	-	10	10	3	3	520	155	0.063	-	-	200	200
86	https://doi.org/10.1371/journal.pone.0152023	2016	Simple and Versatile 3D Printed Microfluidics Using Fused Filament Fabrication	FDM	PLA	Ultimaker 2	-	-	-	600	Entrapment	Human dental pulp stem cells (hDPSCs)	Camera	-	FFD	Sunflower oil	DI water	-	3000	4000	1000	1500	800	504	-	1	10.4	600	600
87	DOI: 10.1039/C9AY01108K	2019	Droplet-based PCR in a 3D-printed microfluidic chip for miRNA-21 detection	MJM	VisiJet M3 Crystal + VisiJet S300 support	3D Systems 3500 HDMAX	-	-	-	200	Diagnostics	miRNA-21 in MCF-10A cells & MDA-MB-231 cells	Camera; PCR	-	FFD	Mineral oil	Brilliant Blue FCF solution	Span80 (2 wt%)	23000	23000	1000	1000	254	245	-	0.68	5.12	200	400
88	https://doi.org/10.1007/s10404-019-2258-2	2019	Fabrication of 3D printed modular microfuidic system for generating and manipulating complex emulsion droplets	MJM	VisiJet M2R-CL + VisiJet M2 SUP	ProJet™ MJP 2500 +	-	-	-	100	Fluid mechanics only	-	Camera	-	Co-flowing	Castor oil	DI water/silicone oil	-	30	50	2	10	500	50	-	1	100	100	500
89	DOI: 10.1039/c6ra11724d	2016	Droplet generation in cross-flow for cost-effective 3D-printed “plug-and-play” microfluidic devices	SLA	Custom SLA resin	Form 1+	-	-	-	115	Entrapment	magnetically responsive microspheres	Camera	-	T-junction	Silicone oil	Water-glycerol	Tween 20; DowCorning 749	200	1000	5	5	50	50	-	-	-	115	262
90	https://doi.org/10.1016/j.snb.2019.126676	2019	A 3D printed screw-and-nut based droplet generator with facile and precisedroplet size controllability	DLP	Cubicon ABS-like resin	Cubicon DLP	-	-	-	750	Fluid mechanics only	-	Camera	-	T-junction	Hexadecane	PEGDA (50%) + photo-initiator (5%)	Span80 (2 wt%)	150	150	150	150	1404	20	-	-	-	20	200
91	https://doi.org/10.1016/j.snb.2018.07.151	2018	Three-dimensional printed microfluidic modules for design changeablecoaxial microfluidic devices	SLA	EnvisionTec R11	EnvisionTec Perfactory	-	-	-	150	Fluid mechanics only	-	Camera	-	FFD	Hexadecane	Water	Tween 20 (1.5 wt%); Span80 (1.5 wt%)	50	1000	10	50	34.7	371	0.05	-	-	150	400
93	DOI: 10.1002/admt.201800408	2018	Optimizing Process Parameters in Commercial Micro‐Stereolithography for Forming Emulsions and Polymer Microparticles in Nonplanar Microfluidic Devices	SLA	EnvisionTec R11	EnvisionTec Perfactory 4 Mini	-	-	-	75	Fluid mechanics only	-	Camera	-	FFD	Novec 7500; DI water	PEGDA 575, 9% w/w + BIS, 1% w/w +LAP, 0.1% w/w; DI water; Novec 7500	Krytox-Jeffamine (2 wt%); Triton X-100 (2 wt%); Pluronic F127 (1 wt%); Krytox 157 FSL (1.8 wt%)	50	250	0.833333	41.6667	130	80	0.02	900	2900	75	500
94	DOI: 10.1039/c9lc00980a	2019	Engineering 3D parallelized microfluidic droplet generators with equal flow profiles by computational fluid dynamics and stereolithographic printing	DLP	PIC100	EnvisionTec Perfactory 3 Mini	0.333333	0.333333	-	150	Entrapment	mesenchymal stem cells (MSCs)	Camera	-	FFD	Hexadecane	Fluorescein; tyramine-conjugated dextran (Dex–TA) polymer + horseradish peroxidase (HRP)	Span80	200	200	200	200	1000	150	0.1	-	-	150	150
95	https://doi.org/10.1016/j.saa.2019.117182	2019	Investigating the impact of metal ions and 3D printed droplet microfluidics chip geometry on the luminol-potassium periodate chemiluminescence system for estimating total phenolic content in olive oil	SLA	BV007	MiiCraft 125	-	-	-	500	Chemical analysis	Gallic acid;Caffeic acid; Tyrosol; Catechin; P-Coumaric acid; o-Coumaric acid	Chemiluminescence	Gallic acid= 3.294 ng mL−1;Caffeic acid= 35.68 ng mL−1; Tyrosol= 26.07 ng mL−1; Catechin= 6.08 ng mL−1; P-Coumaric acid= 59.64 ng mL−1; o-Coumaric acid= 63.29 ng mL−1	T-junction	HFE 7500	luminol; potassium periodate	fluorosurfactant	30	30	30	30	-	-	-	-	-	-	-
96	https://doi.org/10.1016/j.cej.2020.126098	2020	Formation of magnetic ionic liquid-water Janus droplet in assembled 3D-printed microchannel	Polyjet	VeroClear	Stratasys EDEN 260VS™	0.5	0.5	-	-	Fluid mechanics only	-	Camera	-	FFD	Soybean oil; FC-40	DI water; MIL	-	50	50	4	4	-	-	-	-	-	-	-
97	https://doi.org/10.1016/j.jfoodeng.2020.110212	2020	Microfluidic droplet formation in co-flow devices fabricated by micro 3D printing	SLA	photosensitive resins Gr and HIT	Nano Arch P140	-	-	-	100	Fluid mechanics only	-	Camera	-	Co-flowing	Mineral oil; heptane; dimethicone; PVA	DI water; silicone oil; PVA; dimethicone	Span 80 (1 wt%)	3	340	3	340	500	200	0.03	-	-	100	500
98	doi:10.3390/polym11111887	2019	High-Throughput Production of Micrometer Sized Double Emulsions and Microgel Capsules in Parallelized 3D Printed Microfluidic Devices	Polyjet	VeroClear RGD810 + SUP705	Stratasys EDEN 260VS™	-	-	-	450	Fluid mechanics only	-	Camera	-	Co-flowing	Hexane; paraffin	water; hexane; paraffin;PEG	Tween80 (2 wt%); Span80 (2 wt%)	20000	20000	20000	20000	500	500	0.05	27000	27000	450	900
99	DOI: 10.1016/j.sna.2018.08.005	2018	A hybrid modular microfluidic device for emulsion generation	DLP; FDM	BV007	MiiCraft 3D; Makerbot Replicator 2	-	-	-	600	Fluid mechanics only	-	Camera	-	Co-flowing	Silicone oil	Water-glycerol; IBA-magnetic nanoparticles-dimethoxy-2-phenylacetophenone	Tween20; DowCorning 749	30	90	30	90	-	-	0.05	-	-	-	-
100	https://doi.org/10.1063/1.5092529	2019	Simple and low-cost production of hybrid 3D-printed microfluidic devices	FDM	ABS; PMMA	Printech 200	-	-	-	880	Fluid mechanics only	-	Camera	-	T-junction	Distilled water	Dyed water; Oleic acid	-	200	1000	200	1000	-	-	-	-	-	-	-
101	DOI: 10.5650/jos.ess13132	2014	Surface treatment of ﬂow channels in microﬂuidic devices fabricated by stereolithography	SLA	epoxy resin	Sony SLA	-	-	-	50	Fluid mechanics only	-	Camera	-	Co-flowing	Water/Silicone oil	Silicone oil/water	Tween20 (3 wt%); KF-6017 (1 wt%)	10000	300000	100	100	610	290	0.02	-	-	50	50
102	dx.doi.org/10.1021/ac4041857	2014	Cost-effectivethree-dimensionalprinting of visibly transparent microchips within minutes.	SLA	proprietary resin(* modified acrylate oligomer and monomer, an epoxy monomer, a photoinitiator, and additives)	MiiCraft	0.2	4.83333	1-20 USD	250	Chemical analysis	Nitrate	Colorimetry	-	FFD	Decanol	Water + coumarin 334/rhodamine B	-	1	1	1	1	-	-	-	-	-	-	-
103	DOI: 10.1038/ncomms10780	2016	Flow invariant droplet formation for stable parallel microreactors	SLA	Somos Watershed XC 11122	FineLine Prototyping	-	-	-	250	chemical analysis	PtNPs	Camera	-	T-junction	Hexane; FC-40	Fe(SCN)x (3-x)+ in deionized water; K2PtCl4 in ethylene glycol + PVP in BMIM-Tf2N	Span80 (1 wt%)	500	3500	166.667	500	-	-	0.03	-	-	-	-
104	DOI: 10.1039/c7ra08611c	2017	3D-printed air-blast microfluidic nozzles for preparing calcium alginate microparticles	DLP	EETEX Black	B9Creator	-	-	-	300	Fluid mechanics only	-	Camera	-	T-junction	Air	Sodium alginate solution	-	-	D: 100 mL min-1 - 800 mL min-1, c: 0.5 L min-1 - 4.33 L min-1	-	-	436	360	0.022	-	-	300	500
105	DOI: 10.1039/c8lc00636a	2018	An integrated micro-milliﬂuidic processing system	Polyjet; SLA	VeroClear; VeroWhite;TangoPlus FLX930; SPOT-E elastic resin	Polyjet Objet Connex 3; Titan2	-	-	-	50	Diagnostics	E. coli	Camera	-	FFD	Silicone oil	DI water	RSN-749; Tween20	200	200	200	200	-	-	-	-	-	-	-
106	https://doi.org/10.1021/acsami.5b03969	2015	High-throughput generation of emulsions and microgels in parallelized microﬂuidic drop-makers prepared by rapid prototyping	DLP	methacrylate photoresist	EnvisionTec Perfactory Mini	-	-	-	375	Fluid mechanics only	-	Camera	-	T-junction	Mineral oil/heptane	DI water	Span80	100	100	100	100	500	500	0.05	-	-	375	375
107	DOI: 10.1002/advs.201901719	2019	Formation of Polarized, Functional Artificial Cells from Compartmentalized Droplet Networks and Nanomaterials, Using One-Step, Dual-Material 3D-Printed Microfluidics	FDM	PLA; PVA	Ultimaker 3	-	-	-	240	Fluid mechanics only	-	Camera	-	FFD	Sunflower oil; mineral oil; alginate	Water; sunflower oil; mineral oil; hexadecane	Tween20; PVA powder; Span80; DPhPC	2000	2000	2000	2000	430	125	0.04	-	-	240	1200
